# Supplementary material for: Genetic Dissection of Shelling Percentage in Maize via QTL Mapping Using a Maize-Teosinte Population
Source: Genes (Basel). 2026 Mar 28;17(4):384. doi: 10.3390/genes17040384 (PMC13117012; doi:10.3390/genes17040384)
Supplement: Supplementary file 1 [file genes-17-00384-s001.zip]

Archive with 1 entries (1 files):
- genes-4207907-supplementary.xlsx
