# Supplementary material for: Genetic Dissection of Shelling Percentage in Maize via QTL Mapping Using a Maize-Teosinte Population
Source: Genes (Basel). 2026 Mar 28;17(4):384. doi: 10.3390/genes17040384 (PMC13117012; doi:10.3390/genes17040384)
Supplement: Supplementary file 1 [file genes-17-00384-s001.zip › genes-4207907-supplementary.xlsx]

## Sheet: Table S1
Table S1 Broad-sense heritability and descriptive statistics for shelling percentage in the TM population across two replicates
Trait name	Descriptive statistics			H2
	Environment	Range	Mean ± SDa
Shelling percentage	GZL2025_Rep1	0.53-0.91	0.79±0.06	0.75
	GZL2025_Rep2	0.60-0.93	0.79±0.05
aSD stands for standard deviation.

## Sheet: Table S2
Table S2 Summary statistics of the genetic linkage map constructed for the TM population, including marker number and map length for each chromosome
Chr	Genetic distance (cM)	No. Markers	Maximum Distance Between Adjacent SNPs(Mb)	Average distance between adjacent SNPs(Mb)
1	156.56	1916	10.01	0.16
2	146.81	1134	7.88	0.22
3	102.51	1324	11.88	0.18
4	142.41	632	11.59	0.39
5	132.08	1164	11.24	0.19
6	104.31	639	12.36	0.27
7	102.31	929	15.69	0.2
8	94.13	1098	3.57	0.16
9	90.7	849	4.53	0.19
10	88	644	3.61	0.23
Sum	1159.82	10329
